# Supplementary material for: Fluid restriction reduces pulmonary edema in a model of acute lung injury in mechanically ventilated rats
Source: PLoS One. 2019 Jan 17;14(1):e0210172. doi: 10.1371/journal.pone.0210172 (PMC6336323; doi:10.1371/journal.pone.0210172)
Supplement: S1 Dataset — (XLSX) [file pone.0210172.s003.xlsx]

## Sheet: Sheet1
RATid	Group	Age	Sex	Date	WD KIDNEY	WD LIVER	WD HEART	WD LUNG	Total cell count/ml	Neutrophil %	Mono/macro%	Lymfo%	Total neutrophil count (cells/ml)	MAP_T1	MAP_T2	MAP_T3	MAP_T4	MAP_T5	MAP_T6	PaO2_T0	PaO2_T3	PaO2_T6	FiO2_T0	FiO2_T3	FiO2_T6	P/F_T0	P/F_T3	P/F_T6	Fluid bolus	Noradrenalin bolus	Vt1(ml/kg)	Pplat_T1	PEEP_T1	Cstat_T1	Vt2 (ml/kg)	Pplat_T2	PEEP_T2	Cstat_T2	Vt3 (ml/kg)	Pplat_T3	PEEP_T3	Cstat_T3	Vt4 (ml/kg)	Pplat_T4	PEEP_T4	Cstat_T4	Vt5 (ml/kg)	Pplat_T5	PEEP_T5
34	MV	Adult	Male	2017-06-19	4.08582	3.27202	4.32645	4.71831	220000	1	96	3	2200	83	78	93	95	105	112	113.4	128.4	126.8	0.3	0.3	0.3	378	428	422.667	0	0	7.2	13	3.4	0.75	6.6	11	3.4	0.868421	6.5	11	3.4	0.855263	7.4	11	3.4	0.973684	6.3	11	3.4
35	MV	Adult	Female	2017-06-19	4.81132	3.37311	4.08642	5.52222	60000	14	82	4	8400	114	90	95	92	95	98	139.4	154.4	135.3	0.3	0.3	0.3	464.667	514.667	451	0	0	7.7	11	3.4	1.01316	7.7	9.3	3.4	1.30508	7.7	9.3	3.4	1.30508	7.7	9.3	3.4	1.30508	6.4	9	3.4
36	Sham	Adult	Male	2017-06-19	3.66984	2.97709	4.10487	4.60294	0	1	94	5	0
37	Sham	Adult	Female	2017-06-19	3.7513	3.08131	4.0452	5.6	60000	0	98	2	0
38	3	Adult	Female	2017-06-27	4.10881	3.33221	4.22581	4.55844	120000	58	38	4	69600	90	74	103	73	101	122	141.4	151.4	137.3	0.3	0.3	0.3	471.333	504.667	457.667	1	0	7.30594	10	4	1.21766	10.0457	10	4	1.67428	7.21461	10	4.6	1.33604	8.21918	11	4.6	1.28425	7.03196	10	4.6
39	2	Adult	Female	2017-06-27	4.13876	3.3956	4.23871	4.94783	630000	93	6	1	585900	52	62	62	66	60	62	74.8	90.4	97.7	0.3	0.4		249.333	226		3	1	6.95652	12	3.4	0.808898	6.73913	12	3.4	0.78362	6.08696	11	3.4	0.800915	6.08696	13	3.4	0.634058	6.08696	14	3.4
40	1	Adult	Male	2017-06-28	3.943	3.224	4.397	3.645	1280000	88	12	0	1126400	92	76	99	93	108	108	107.8	97.5	93.9	0.3	0.3	0.3	359.333	325	313	0	0	6.52819	13	3.6	0.694488	6.82493	14	3.6	0.656243	6.23145	13	3.6	0.662921	6.82493	15	3.6	0.598678	6.23145	14	3.6
41	2	Adult	Male	2017-06-28	4.029	3.462	3.816	4.892	1610000	88	11	1	1416800		79	124	108	84	64	81.9	108.8	141.6	0.3	0.35	0.4	273	310.857	354	0	0	6.0423	15	3.4	0.520888	6.34441	16	3.4	0.503525	6.64653	17	3.4	0.488715	6.43505	17	3.4	0.473165	6.55589	14	3.4
42	1	Adult	male	2017-06-30	4.25	3.321	4.112	4.56	1100000	92	6	2	1012000	118	71	89	73	111	97	122	184.7	119	0.3	0.45	0.4	406.667	410.444	297.5	0	0	6.47887	14	3.6	0.622969	6.76056	15	3.6	0.593032	6.47887	14	3.6	0.622969	6.76056	16	3.6	0.545207	6.47887	15	3.6
43	3	Adult	Male	2017-06-30	5.068	3.37	4.198	4.863	500000	58	39	3	290000	155	94	79	78	83	82	117.6	131.1	123.1	0.3	0.3	0.3	392	437	410.333	0	0	6.41711	18	3.4	0.439528	6.39037	18	3.4	0.437697	6.28342	18	3.4	0.430371	6.41711	18	3.4	0.439528	6.41711	18	3.4
44	3	Adult	Female	2017-07-03	4.48256	3.64225	4.24026	4.89286	0	4	95	1	0	71	65	76	72	63	61	167	145.8	114.3	0.3	0.3	0.3	556.667	486	381	0	0	7.65766	11	4	1.09395	8.10811	11	4	1.1583	6.62162	10	4	1.1036	7.20721	11	3.4	0.948317	6.12613	11	3.4
45	1	Adult	Female	2017-07-03	3.60476	3.26061	3.89809	4.45161	260000	81	18	1	210600	67	61	68	60	66	69	90.1	88.9	75.4	0.3	0.35	0.35	300.333	254	215.429	0	0	6.25	11	3.4	0.822368	7.69231	13	3.4	0.801282	6.25	12	3.4	0.726744	7.21154	14	3.4	0.680334	7.21154	12	3.4
46	2	Adult	Male	2017-07-13	4.27	3.254	4.118	5.028	800000	85	12	3	680000	123	63	127	55	74	77	101.1	191.1	143.1	0.3	0.4	0.4	337	477.75	357.75	0	0	6.89655	13	3.4	0.718391	6.74663	16	3.4	0.535447	6.44678	13	3.4	0.671539	6.89655	15	3.4	0.59453	6.5967	14	3.4
47	2	Adult	Male	2017-07-13	4.43	3.252	4.205	5.378	1120000	88	8	4	985600	129	72	62	61	71	61	121.1	90.1	103.2	0.3	0.3	0.4	403.667	300.333	258	0	0	6.74487	15	3.4	0.581454	6.45161	16	3.4	0.512033	6.15836	15	3.4	0.530893	6.74487	16	3.4	0.535307	6.45161	16	3.4
48	1	Adult	Female	2017-07-18	4.106	3.298	4.232	4.832	380000	72	24	4	273600	73	63	65	64	63	67	117	79.2	93.3	0.3	0.35	0.4	390	226.286	233.25	0	0	6.44444	11	3.4	0.847953	7.77778	13	3.4	0.810185	6.88889	11	3.4	0.906433	7.77778	13	3.4	0.810185	6.53333	10	3.4
49	3	Adult	Female	2017-07-18	4.468	3.495	4.401	5.213	180000	0	98	2	0	83	56	60	61	62	58	124.5	129.4	88.7	0.3	0.3	0.3	415	431.333	295.667	3	0	6.27803	10	3.4	0.951216	7.17489	11	3.4	0.944064	6.95067	10	3.4	1.05313	7.17489	11	3.4	0.944064	7.17489	11	3.4
51	3	Adult	Female	2017-07-20	4.342	3.342	4.069	4.886	120000	1	97	2	1200	92	67	68	60	64	64	109.5	141.5	106.1	0.3	0.3	0.3	365	471.667	353.667	0	0	6.639	11	3.4	0.873553	7.17842	12	3.4	0.8347	6.88797	11	3.4	0.906311	7.01245	13	3.4	0.730463	4.35685	11	3.4
53	1	Adult	Male	2017-07-25	3.76014	3.20251	3.924	4.81081	1260000	86	13	1	1083600	128	88	83	100	73	77	78.7	196.4	112.2	0.3	0.55	0.4	262.333	357.091	280.5	0	0	6.95187	16	3.4	0.551736	7.13904	16	3.4	0.56659	6.76471	15	3.4	0.583164	5.74866	15	3.4	0.495574	5.9893	14	3.4
55	3	Adult	Male	2017-07-26	4.46758	3.39637	3.81882	5.056	160000	41	55	4	65600	122	93	84	74	75	71	124.5	121.8	124.4	0.3	0.3	0.3	415	406	414.667	0	0	6.44769	13	3.4	0.671634	6.15572	15	3.4	0.530665	6.691	15	3.4	0.57681	6.20438	15	3.4	0.53486	6.618	14	3.4
56	3	Adult	Female	2017-07-27	4.40556	3.34163	4.0221	4.95	0	55	40	5	0	94	70	66	60	62	65	145.2	152.9	172.4	0.3	0.3	0.3	484	509.667	574.667	0	0	7.40088	10	3.4	1.12135	6.35683	11	3.4	0.836425	7.26872	10	3.4	1.10132	8.5022	11	3.4	1.11871	6.29956	10	3.4
58	2	Adult	Male	2017-08-01	5.00339	3.33445	4.12236	5.05521	1060000	83	16	1	879800	119	86	100	90	87	84	146	194	162.7	0.3	0.5	0.45	486.667	388	361.556	0	0	5.96817	12	3.4	0.693973	6.36605	15	3.4	0.548797	6.28647	13	3.4	0.654841	6.313	14	3.4	0.595566	5.96817	12	3.4
59	3	Adult	Male	2017-08-01	5.01748	3.40056	4.06957	6.3876	660000	56	41	3	369600	97	73	83	74	66	62	143.2	189.9		0.3	0.45	0.35	477.333	422		0	0	6.19647	12	3.4	0.72052	6.04534	13	3.4	0.629723	5.6927	12	3.4	0.661941	6.17128	14	3.4	0.582197	5.78086	13	3.4
88	1	Adult	Male	2017-10-11	3.87153	3.26842	4.14592	4.96178	580000	85	15	0	493000	95	71	65	62	68	71	101.5		95	0.3	0.3	0.3	338.333		316.667	0	0	6.25	16	3.4	0.496032	6.38889	19	3.4	0.409544	6.58333	18	3.4	0.450913	5.83333	16	3.4	0.462963	5.55556	16	3.4
89	2	Adult	Male	2017-10-11	4.08235	3.36546	4.06829	5.25153	930000	82	18	0	762600	70	62	67	61	69	74	116.7	133.6	104.6	0.3	0.3	0.3	389	445.333	348.667	0	0	6.80473	10	4	1.13412	7.24852	12	4	0.906065	6.50888	11	4	0.929839	6.80473	12	4	0.850592	6.50888	11	4
93	2	Adult	Female	2017-10-18	4.28125	3.30149	4.31788	4.93077	1710000	84	16	0	1436400	89	68	67	73	73	75	86.1	98.5	88.2	0.3	0.4	0.45	287	246.25	196	0	0	6.41921	10	4	1.06987	6.28821	10	3.4	0.952759	6.11354	11	3.4	0.804413	6.68122	12	3.4	0.776886	6.89956	12	3.4
64	1	Neo	male	2017-08-24	4.11905	3.6631	4.59677	5.24444	100000	75	24	1	75000	115	71	68	52	54	79	122.3	124.8	108.8	0.3	0.3	0.35	407.667	416	310.857	0	0	7.21667	11	3.4	0.949561	6.71667	10	3.4	1.01768	6.16667	10	3.4	0.934343		11	3.4		6.33333	11	3.4
66	2	Neo	Female	2017-09-06	4.54321	3.61538	4.74138	4.95238	100000	79	21	0	79000	84	83	69	67	56	81	139.1	135.4	147.8	0.3	0.3	0.3	463.667	451.333	492.667	0	0	6.2069	22	3.4	0.333704	6.55172	22	3.4	0.352243	6.55172	22	3.4	0.352243	6.55172	22	3.4	0.352243	6.81034	22	3.4
67	3	Neo	Female	2017-09-06	5.37838	3.67727	4.77586	5.09756	50000	23	75	2	11500	83	61	111	59	73	61	126.1		131.3	0.3	0.3	0.3	420.333		437.667	0	0	6.50794	11	3.4	0.856307	6.66667	11	3.4	0.877193	6.03175	10	3.4	0.913901	5.39683	10	3.4	0.817701	6.06349	12	3.4
68	1	Neo	Female	2017-09-07	4.11538	3.60894	4.52381	4.93939	70000	77	23	0	53900	92	83	68	69	71	53	134.4	121.4	113.6	0.3	0.3	0.3	448	404.667	378.667	0	0	6.39344	11	3.4	0.841242	7.59016	10	3.4	1.15002	7.37705	11	3.4	0.970664	8.03279	11	3.4	1.05695	7.04918	13	3.4
69	3	Neo	Female	2017-09-07	4.42391	3.71023	4.77612	4.82979	80000	21	78	1	16800	82	61	62	61	58		128.3	137.9	128.5	0.3	0.3	0.3	427.667	459.667	428.333	0	0	6.46154	11	3.4	0.850202	6.27692	11	3.4	0.825911	6.15385	11	3.4	0.809717	6.46154	11	3.4	0.850202	6.52308	12	3.4
70	2	Neo	Female	2017-09-12	4.17949	3.59686	5.30769	5.66667	190000	77	23	0	146300	86	80	61	57	64			116.9	112.1	0.3	0.3	0.3		389.667	373.667	0	0	6.55738	10	3.4	0.993542	7.01639	11	3.4	0.92321	6.96721	11	3.4	0.916739	6.55738	12	3.4	0.762486	6.88525	12	3.4
71	3	Neo	Female	2017-09-12	4.44928	3.53476	4.72881	5.075	150000	33	67	0	49500	68	60	62	70	66	80	129.3	154.3	128.6	0.3	0.3	0.3	431	514.333	428.667	0	0	7.51724	11	3.4	0.989111	7.44828	11	3.4	0.980036	7.06897	11	3.4	0.930127	6.93103	11	3.4	0.911978	6.72414	11	3.4
72	1	Neo	Female	2017-09-14	4.36486	3.4439	4.62319	5.36364	90000	80	19	1	72000	104	90	64	71	56	58	124.7	144.8	117.4	0.3	0.3	0.3	415.667	482.667	391.333	0	0	7.47967	11	3.4	0.984168	7.31707	11	3.4	0.962773	6.99187	11	3.4	0.919983	7.64228	12	3.4	0.888637	7.21951	13	3.4
73	2	Neo	Female	2017-09-14	4.40845	3.49744	4.65517	5.64444	320000	78	21	1	249600	80	66	60	57	57	56	139.6	150.1	129.2	0.3	0.3	0.3	465.333	500.333	430.667	0	0	9.01562	15	3.4	0.777209	7.03125	11	3.4	0.925164	7.03125	12	3.4	0.817587	7.03125	12	3.4	0.817587	6.95312	12	3.4
74	sham	Neo	Male	2017-09-14	4.18841	3.16087	4.71186	4.66667	80000	0	100	0	0
75	sham	Neo	Male	2017-09-14	4.52632	3.088	4.57895	4.89474	220000	0	100	0	0
76	MV	Neo	Female	2017-09-18	4.37079	3.52313	4.26582	5.17391	10000	14	86	0	1400	77	60	66	50	54	53	118.8	118.2	107.2	0.3	0.3	0.3	396	394	357.333	0	0	6.49351	10	3.4	0.983865	6.23377	11	3.4	0.820232	7.46753	12	3.4	0.868318	6.81818	12	3.4	0.792812	6.1039	12	3.4
77	MV	Neo	Male	2017-09-18	4.35714	3.68924	4.72368	5.27083	40000	18	82	0	7200	83	71	52	52	57	56		128.7	114	0.3	0.3	0.3		429	380	0	0	6.88312	11	3.4	0.905673	6.68831	12	3.4	0.777711	6.16883	12	3.4	0.717306	6.23377	13	3.4	0.649351	6.42857	12	3.4
78	2	Neo	Male	2017-09-19	4.57447	3.70107	4.69737	5.5	690000	73	27	0	503700		63	57	49	43	39	118.9	105.3	100	0.3	0.3	0.3	396.333	351	333.333	2	0	6.75949	13	3.4	0.704114	6.32911	13	3.4	0.659283	6.32911	13	3.4	0.659283	5.78481	13	3.4	0.602584	6.83544	14	3.4
79	1	Neo	Female	2017-09-19	4.21839	3.49477	4.47887	5.5	680000	48	51	1	326400	89	85	76	59	60	54	90.4	94.1	98	0.3	0.3	0.3	301.333	313.667	326.667	0	0	7	13	3.4	0.729167	6.75	13	3.4	0.703125	6.6875	13	3.4	0.696615	6.625	13	3.4	0.690104	6.875	14	3.4
80	3	Neo	Female	2017-09-20	4.625	3.51812	4.23457	5.37778	120000	24	76	0	28800	95	71	77	57	54	57	135.5	146.5	110.9	0.3	0.3	0.3	451.667	488.333	369.667	0	0	7.7381	10	3.4	1.17244	6.78571	10	3.4	1.02814	6.90476	10	3.4	1.04618	6.30952	11	3.4	0.830201	6.19048	12	3.4
82	3	Neo	female	2017-09-21	4.69512	3.55	4.5	5.18182	80000	46	53	1	36800	90	70	66	59	61	65	135.6		106.2	0.3	0.3	0.3	452		354	0	0	6.83544	10	3.4	1.03567	6.32911	10	3.4	0.958957	6.83544	11	3.4	0.8994	6.83544	11	3.4	0.8994	6.5443	12	3.4
83	2	Neo	Female	2017-09-21	4.46512	3.52817	4.34177	5.28571	410000	89	11	0	364900	98	77	61	59	54	38	129.8	111.5	109.2	0.3	0.3	0.3	432.667	371.667	364	0	0	6.41975	13	3.4	0.668724	6.17284	15	3.4	0.532141	6.48148	15	3.4	0.558748	6.59259	16	3.4	0.523222	6.54321	16	3.4
84	1	Neo	male	2017-09-28	4.30435	3.68487	4.62319	5.21538	410000	84	15	1	344400	90	82	68	71	67	105	121.3	117.9	108.9	0.3	0.3	0.3	404.333	393	363	0	0	6.85714	12	3.4	0.797342	6.71429	12	3.4	0.780731	6.92857	13	3.4	0.721726	7	14	3.4	0.660377	6.57143	13	3.4
85	2	Neo	male	2017-09-28	4.33333	3.636	4.55224	5.71429	740000	77	23	0	569800	76	65	59	57	56	58	114.1	133	139	0.3	0.3	0.35	380.333	443.333	397.143	0	0	6.66667	11	3.4	0.877193	6.47222	11	3.4	0.851608	7.11111	13	3.4	0.740741	6.47222	12	3.4	0.752584	6.25	13	3.4
86	3	Neo	male	2017-09-29	4.50909	3.63077	4.50667	5.28	170000	31	67	2	52700	90	58	61	65	76	55	133.3	115.3	72.7	0.3	0.3	0.3	444.333	384.333	242.333	0	0	6.96203	11	3.4	0.916056	6.4557	11	3.4	0.849434	6.32911	12	3.4	0.735943	5.56962	12	3.4	0.64763	5.94937	13	3.4
87	1	Neo		2017-09-29	4.46789	3.65812	4.75949	5.84615	1300000	74	26	0	962000	93	74	83	63	36	45	80.2	133.4	151.9	0.3	0.5	0.45	267.333	266.8	337.556	0	2	5.26316	13	3.4	0.548246	4.47368	12	3.4	0.520196			3.4		5.65789	10	3.4	0.857257	5.65789	13	3.4
94	2	Neo	male	2017-10-24	4.41975	3.72811	5.14493	5.57746	420000	83	16	1	348600	93	59	58	58	61	58	141.3	102.6	109.9	0.3	0.3	0.4	471	342	274.75	0	0	6.71642	16	3.4	0.533049	6.86567	15	3.4	0.591868	6.56716	14	3.4	0.619544	6.41791	14	3.4	0.605463	6.56716	14	3.4
95	3	Neo	male	2017-10-24	4.48276	4.00515	4.95238	5.97436	200000	35	65	0	70000	80	64	60	56	55	54	140.2		106.3	0.3	0.3	0.3	467.333		354.333	0	0	6.17647	10	3.4	0.935829	6.76471	10	3.4	1.02496	6.76471	11	3.4	0.890093	6.91176	11	3.4	0.909443	6.61765	12	3.4
96	3	Neo	female	2017-10-25	4.23301	3.69318	4.55714	5.17021	0	68	32	0	0	86	69	70	75	68	62	117.4		91.4	0.3	0.3	0.3	391.333		304.667	0	0	6.08219	10	3.4	0.921544	6.57534	11	3.4	0.865177	6.43836	12	3.4	0.748646	6.43836	12	3.4	0.748646	6.30137	13	3.4
97	1	Neo	male	2017-10-25	4.10784	3.77434	4.62319	5.35	200000	88	12	0	176000	90	105	67	63	79	76	164.4	130.7	118.9	0.3	0.35	0.4	548	373.429	297.25	0	0	6.26471	11	3.4	0.824303	6.61765	12	3.4	0.769494	6.98529	12	3.4	0.812244	6.61765	13	3.4	0.689338	6.44118	13	3.4
98	2	Neo	female	2017-10-26	4.31429	3.6556	4.55882	5.43548	70000	87	13	0	60900	83	67	61	57	59	66		111.6	110.7	0.3	0.35	0.4		318.857	276.75	0	0	6.90141	10	3.4	1.04567	6.33803	11	3.4	0.833951	6.61972	13	3.4	0.689554	7.04225	13	3.4	0.733568	7.04225	13	3.4
99	1	Neo	female	2017-10-26	5.95775	3.62393	3.23232	5.48276	280000	85	14	1	238000	83	115	64	54	54	52		137.8	60.2	0.3	0.35	0.35		393.714	172	0	0	6.94444	12	3.4	0.807494	6.875	13	3.4	0.716146	6.59722	12	3.4	0.767119	6.19444	13	3.4	0.645255	6.34722	13	3.4
[truncated: 14 more columns]
